# Supplementary material for: Review on Eco-Environment Research in the Yellow River Basin: A Bibliometric Perspective
Source: Int J Environ Res Public Health. 2022 Sep 22;19(19):11986. doi: 10.3390/ijerph191911986 (PMC9565096; doi:10.3390/ijerph191911986)
Supplement: Supplementary file 1 [file ijerph-19-11986-s001.zip]

Archive with 1 entries (1 files):
- ijerph-1917827-Supplementary Materials.pdf
